# Supplementary material for: Gene therapy delivery of anti-Müllerian hormone in prepubertal female domestic cats induces long-term sterilization
Source: Nat Commun. 2025 Nov 28;16:10747. doi: 10.1038/s41467-025-65780-2 (PMC12663202; doi:10.1038/s41467-025-65780-2)
Supplement: Supplementary file 4 — Source Data [file 41467_2025_65780_MOESM4_ESM.xlsx]

## Sheet: Fig. 1b
Figure 1b
	Vector genome copies (vg) per μg of genomic DNA (gDNA) in blood (vg/μg gDNA)
		5e12 vp/kg AAV9-empty vector			5e12 vg/kg AAV9-fcMISv2					1e13 vg/kg AAV9-fcMISv2
	Time (months)	Malfoy	Fennec	Hermione	Crabbe	Ahsoka	Bellatrix	Chewy	Maz	Goyle	Artoo	Nymphadora	Ren
	0	0.1	0.1	0.1	0.1	40	0.1	0.1	16	0.1	0.1	0.1	0.1
	0.25	85	1285	215	88410	4041710	1285605	7212300	9745695	2429780	9365500	6911540	4973895
	0.5	0.1	280	0.1	11980	2100510	151430	3622915	2284475	676520	2834945	1505	3195340
	0.75	15	475	0.1	11135	2268700	123140	4752925	3955586	647710	2107625	425	6148415
	1	40	405	0.1	7405	2140545	111962	3908460	4585727	339905	5116725	10	4104120
	2	0.1	200	0.1	2005	759290	33030	1525050	2160732	107970	1174620	0.1	2224655
	3	0.1	0.1	0.1	0.1	1020	5	146	2470	15	793	0.1	7095
	4	0.1	0.1	0.1	10	120	25	0.1	35	35	95	0.1	95
	5	0.1	0.1	0.1	14	45	53	0.1	65	15	253	0.1	215
	6	0.1	0.1	0.1	15	5	43	0.1	5	50	38	0.1	45
	7	0.1	0.1	0.1	0.1	80	0.1	0.1	0.1	25	212	0.1	105
	8	0.1	0.1	0.1	0.1	40	0.1	0.1	15	5	73	15	50
	9		0.1			40		0.1	0.1		0.1		20

## Sheet: Fig. 1c
Figure 1c
	Serum Amyloid A (SAA) in the serum (ng/mL)
		5e12 vp/kg AAV9-empty vector		5e12 vg/kg AAV9-fcMISv2					1e13 vg/kg AAV9-fcMISv2
	Time (months)	Malfoy	Fennec	Crabbe	Ahsoka	Bellatrix	Chewy	Maz	Goyle	Artoo	Nymphadora	Ren
	0	125	125	125	125	125	125	125	2387	125	1604	125
	0.25	125	125	125	125	125	125	125	115.4	125	899.7	73.13
	0.5	125	125	125	125	184.5	125	125	351.1	125	432.9	125
	0.75	62.5	610	62.5	62.5	611.1	924.6	701.7	1353	446.5		1210
	1	62.5	439.8	62.5	62.5	628.5	895.1	438.9	660.7	103		1090
	2	994.6	125	125	2838	636.8	2479	62.5	1017	62.5		963.5

## Sheet: Fig. 1d
Figure 1d
	Anti-AMH antibody titers (Fold induction over controls)
		5e12 vp/kg AAV9-empty vector			5e12 vg/kg AAV9-fcMISv2					1e13 vg/kg AAV9-fcMISv2				1e13 vg/kg AAV9-fcMISv1
	Time (months)	Malfoy	Fennec	Hermione	Crabbe	Ahsoka	Bellatrix	Chewy	Maz	Goyle	Artoo	Nymphadora	Ren	India (+ ctl)
	0	0.06	0.22	0.13		0.68	0.0930833	0.43	0.66	0.18	0.07	0.77	0.4	1.09042
	0.25	0.11	0.36	0.28	0.101762	0.39	0.489386	1.11	0.96	0.29	0.43	0.59	0.43	1.58297
	0.5	0.11	0.23	0.17	0.0644906	0.31	0.50257	0.89	0.86	0.18	0.32	0.42	0.44	4.53834
	0.75	1.28	0.97	2	2.17806	1.76	5.08023	3.97	1.75	3.44	1.24	0.1	1.82	7.16995
	1	0.87	0.82	1.6	1.69121	1.98	3.71294	3	1.43	3.27	1.01	0.27	3.46	7.90283
	2	1.8	1.69	2.07	2.57385	3.78	6.62539	5.89	2.81	3.09	2.46	0.72	4.53	64.1953
	3	1.17	0	1.12	1.41106	1.6	4.87708	2.1	1.91	2.81	0.85	1.53	2.25	87.8278
	4	0.11	0.43	1	1.69783	0.85	3.68828	3.14	1.78	2.39	0.81	1.19	1.32	95.8832
	5	2.31	0.31	1.42	2.10098	0.74	7.1945	2.37	1.04	4.68	0.71	2.06	1.21	76.7383
	6	2.49	0.14	1.67	2.4618	0.52	6.66327	1.31	1.59	4.87	1.29	2.07	0.98	91.9836
	7	2.6	0.11	1.56	2.26802	0.58	5.19422	1.51	1.5	5.66	0.89	2.24	2.18	90.7393
	8	2.14	0.15	1.28	1.68574	0.64	6.06808	1.52	1.09	6.53	1.18	2.24	2.38	109.37
	9	2.18	0.05	1.73	1.71056	0.68	5.14788	1.31	1.19	5.51	1.18	1.76	0.79	151.756
	10	2.25	0.09	1.23	1.73109	0.69	5.07544	1.26	1.23	4.91	0.79	2.11	0.79	233.83
	12		0	1.02		0.45	3.8773	1.67	1.8		0.44		0.8	238.557
	18		0	4.06		0	8.02643	2.3	1.71		0.3	4.36	0.7	329.434
	20		0			5.17	4.5267	4.66	1.75		2.98	2.39	2.36
	24													124.974
	26		0	1.59		3.27	4.72895	3	1.83		2.07	3	1.55

## Sheet: Fig. 1e
Figure 1e
	Anti-Müllerian hormone (AMH) serum levels (μg/mL)
		5e12 vp/kg AAV9-empty vector		5e12 vg/kg AAV9-fcMISv2				1e13 vg/kg AAV9-fcMISv2
	Time (months)	Fennec	Hermione	Ahsoka	Bellatrix	Chewy	Maz	Artoo	Nymphadora	Ren
	0	0.03466	0.01336	0.060275	0.02508	0.02725	0.0337	0.02985	0.008909	0.04857
	0.25	0.02664	0.01152	4.013	2.934	5.7945	6.989	15.64	0.962	4.828
	0.5	0.01977	0.009641	6.189	8.537	11.75	8.044	20.7	2.389	10.48
	0.75	0.01718	0.008192	8.271	11.58	18.31	10.35	37.045	4.013	16.99
	1	0.01547	0.00759	11.68	11.72	19.865	12.9	48.235	4.475	21.45
	2	0.00726	0.004262	7.839	10.2	36.91	15.95	39.39	7.455	21.73
	3	0.0137	0.003887	9.726	11.49	35.7	16.76	37.36	10.84	23.72
	4	0.00536	0.007811	8.145	8.388	26.53	19.42	40.22	10.5	21.1
	5	0.01416	0.005577	8.41	7.876	20.07	12.62	27.03	7.356	17.14
	6	0.00992	0.004295	8.045	7.016	14.07	12.38	22.78	6.89	12.93
	7	0.0093	0.005585	9.617	6.295	19.41	14.99	24.27	5.371	18.98
	8	0.01416	0.004649	8.978	6.805	12.39	12.28	19.16	4.368	14.56
	9	0.00903	0.001707	7.363	5.684	10.03	10.19	17.45	5.05375	18.905
	10	0.01112	0.005414	6.147	6.849	9.14	10.69	14.65	5.763	13.07
	11	0.00961	0.004692	7.859	5.88	11.6	18.41	17.87	4.156	17.88
	12	0.01182	0.00346	10.9665	5.349	13.14	13.17	26.755		15.35
	18	0.01543	0.004735	8.711	4.755	11.08	10.59	16.96	3.412	16.65
	19			3.769	3.689	9.958	7.49	12.45	4.84	12.2
	20			5.221	6.016	8.718	7.928	16.97	2.64	10.34
	26	0.0004	0.002682	4.057	3.927	5.552	4.708	16.37	2.286	16.14
	38		0.004386	4.114	3.638	7.199	4.6	13.41	1.818	12.1

## Sheet: Fig. 2a
Figure 2a
	Body weight (kg)
		Males			Females
		5e12 vp/kg AAV9-empty vector	5e12 vg/kg AAV9-fcMISv2	1e13 vg/kg AAV9-fcMISv2	5e12 vp/kg AAV9-empty vector		5e12 vg/kg AAV9-fcMISv2				1e13 vg/kg AAV9-fcMISv2
	Age (months)	Malfoy	Crabbe	Goyle	Fennec	Hermione	Ahsoka	Bellatrix	Chewy	Maz	Artoo	Nymphadora	Ren
	1.60656						0.7	0.713	0.7	0.6	0.7	0.67	0.6
	2.06557	0.825	0.822	0.722
	2.29508	0.988	0.973	0.877	1.06	1.16	1.05	1.44		1.1	1.31	1.31	1.14
	2.52459	1.12	1.12	1.03	1.14	1.35	1.14	1.56	1.25	1.31	1.44	1.47	1.26
	2.7541	1.26	1.17	1.17	1.28	1.3	1.3	1.7	1.35	1.21	1.6	1.59	1.45
	2.98361	1.5	1.59	1.38
	3.21312	1.66	1.64	1.51	1.52	1.9	1.45	1.98	1.55	1.51	1.83	1.97	1.64
	3.44262	1.87	1.74	1.68	1.65	2.03	1.56	2.19	1.64	1.58	1.9	2.15	1.75
	3.67213	2	1.91	1.99	1.77	2.12	1.66	2.09	1.71	1.69	2.01	2.23	1.86
	3.90164	2.18	1.88	1.74	1.9	2.24	1.78	2.26	1.93	1.86	2.17	2.45	2.04
	4.13115	2.39	2.13	2.14	1.97	2.37	1.94	2.28	2.06	2	2.27	2.6	2.17
	4.36066	2.59	2.29	2.33	2.08	2.51	2	2.34	2.22	2.16	2.43	2.86	2.3
	4.59016	2.74	2.44	2.49	2.12	2.6	2.08	2.46	2.25	2.23	2.6	2.86	2.41
	4.81967	2.88	2.57	2.74	2.14	2.63	2.26	2.41	2.36	2.34	2.69	2.9	2.49
	5.04918	2.95	2.61	2.72	2.18	2.65	2.27	2.46	2.43	2.39	2.76	3.04	2.6
	5.27869	3.11	2.63	2.79	2.21	2.7	2.33	1.92	2.54	2.48	2.88	3.03	2.63
	5.5082	3.27	2.72	2.86	2.26	2.52	2.46	2.39	2.62	2.53	2.89	3.06	2.57
	5.73771	2.95	2.74	2.94	2.26	2.7	2.5	2.41	2.67	2.58	3.01	3.2	2.79
	5.96721	3.36	2.37	2.71	2.35	2.73	2.57	2.54	2.72	2.6	3.02	3.2	2.84
	6.19672	3.14	2.61	2.85	1.96	2.8	2.35	2.54	2.75	2.68	3.11	3.35	2.85
	6.42623	3.41	2.76	3.08	2.19	2.81	2.48	2.68	2.85	2.67	3.12	3.49	2.87
	6.65574	3.7	2.98	3.33	2.33	2.72	2.53	2.7	2.9	2.67	3.19	3.58	2.9
	6.88525	3.7	2.98	3.33	2.42	2.82	2.35	2.84	2.77	2.71	3.05	3.72	2.81
	7.11475	4.04	3.35	3.68	2.36	2.82	2.68	3.02	2.69	2.66	3.04	3.8	2.7
	7.34426	4	3.42	3.7	2.39	2.92	2.6	3.02	2.82	2.76	3.2	3.84	2.85
	7.57377	3.93	3.52	3.76	2.42	2.95	2.65	2.95	2.9	2.85	3.28	3.65	2.95
	7.80328	4.37	3.82	3.97	2.42	3.01	2.65	2.94	2.9		3.28	3.63	2.95
	8.03279	4.43	3.86	4.04	2.52	3.09	2.73	2.95	3.1	2.99	3.45	3.67	3.07
	8.26229	4.46	3.8	4.06	2.57	3.2	2.78	2.98	3.15	2.98	3.48	3.63	3.07
	8.4918	4.35	3.68	3.86	2.61	3.1	2.86	2.88	3.21	3.07	3.51	3.67	3.27
	8.72131	4.03	3.69	3.78	2.63	3.16	2.95	2.9	3.42	3.15	3.64	3.62	3.42
	8.95082	3.88	3.71	3.68	2.69	3.25	2.98	2.8	3.38	3.15	3.66		3.38
	9.18033	3.81	3.59	3.53	2.68	3.28	2.99		3.23	3.14	3.75	3.75	3.46
	9.40984	3.78	3.6	3.47	2.58	3.17	2.81	2.8	3.22	3.08	3.65	3.71	3.3
	9.63934	3.65	3.63	3.38	2.53	3.22	2.82	2.85	3.15	3	3.53	3.67	3.21
	9.86885				2.47	3.2	2.73	2.8	3.1	2.95	3.44	3.68	3.17
	10.0984	4	3.65	3.66			2.73	2.82	3.04	2.98	3.38	3.7	3.01
	10.3279	3.81	3.76	3.75	2.42	3.45	2.75	2.86	3.06	3.02	3.38	3.6	3.05
	10.5574	3.76	3.82	3.84	2.42	3.32	2.75	2.88	3.06	2.96	3.31	3.63	3.1
	10.7869	3.68	3.73	3.72
	11.0164	3.76	3.75	3.67	2.43	3.34	2.73		3.01	2.94	3.28	3.63	3.04
	11.2459	3.8	3.68	3.65	2.43	3.24	2.76	2.86	3.02	2.93	3.13	3.6	3.1
	11.4754	3.83	3.65	3.57	2.45	3.17	2.74	2.82	3	2.93	3.27	3.62	3.05
	11.7049	3.86	3.6	3.66	2.4	3.16	2.69	2.81	3	2.91	3.23	3.67	3.06
	11.9344	3.85	3.58	3.61			2.67	2.72	3.01	2.89	3.2	3.65	3.1
	12.1639	3.93	3.59	3.78	2.44	2.91	2.73	2.79	2.98	2.86	3.15	3.55	3.14
	12.3934	3.9	3.57	3.61	2.45	2.93	2.74	2.74	3.01	2.8	3.18	3.62	3.11
	12.6229	3.9	3.59	3.6								3.59	3.11
	12.8525	3.86	3.5	3.57	2.39	2.78	2.73	2.75	2.93	2.85	3.16	3.65
	13.082				2.4	2.84	2.73	2.86	3.03	2.83	3.17	3.64	3.03
	13.3115				2.39	2.88	2.71	2.67	3.02	2.83	3	3.62	3.02
	13.541	3.91	3.7	3.83	2.39	2.88	2.75	2.93	3.06	2.82	3.28	3.63	2.99
	13.7705	4.02	3.66	3.84	2.43	2.86	2.69	2.92	3.04	2.78	3.26	3.73	2.9
	14				2.39	2.9	2.73	2.96	3	2.9	3.22	3.66	2.92
	14.2295				2.36	2.92	2.75	2.93	3.01	2.92	3.32	3.68	2.86
	14.459				2.38	2.99	2.84	2.94	3.09	2.88	3.28	3.6	3.08
	14.6885				2.47	2.91	2.85	2.89	3.09	2.92	3.32	3.73	3.11
	14.918				2.53	2.93	2.78	3	3.03	2.93	3.24	3.58	3.1
	15.1475				2.53	2.97	2.81	2.96	3.03	3.01	3.22	3.53	3.15
	15.3771				2.5	3.02	2.81	2.99	3.1	3	3.2	3.63	3.13
	15.6066				2.56	3.1	2.86	3.07	3.08	3.07	3.23	3.68	3.16
	15.8361				2.56	3.2	2.76	3.1	3.05	3.06	3.23	3.66	3.15
	16.0656				2.6	3.15	2.81	3.07	3.07	3.04	3.23	3.71	3.16
	16.2951				2.61	3.41	2.77	3.07	3.09	2.96	3.17	3.72	3.08
	16.5246				2.69	3.68	2.75	3.1	3.03	3.03	3.14	3.76	3.08
	16.7541				2.81	4.03	2.8	3.15	3.03	2.95	3.21	3.78	3.26
	16.9836				2.74	4.33	2.82	3.16	3.08	2.99	3.19	3.86	3.16
	17.2131				2.82	4.12	2.82	3.26	3.08	3.03	3.26	3.77	3.21
	17.4426				2.84	3.75	2.84	3.23	3.12	3.06	3.25	3.74	3.25
	17.6721				2.86	3.66	2.8	3.17	3.12	3.03	3.33	3.77	3.27
	17.9016				2.89	3.55	2.85	3.18	3.13	3.03	3.4	3.73	3.32
	18.1312				2.95	3.38	2.78	3.18	3.16	2.72	3.2	3.69	3.3
	18.3607				3.11	3.39	2.84	3.22	3.15	3.03	3.44	3.66	3.36
	18.5902				3.14	3.44	2.84	3.22	3.12	3.13	3.45	3.7	3.37
	18.8197				3.23	3.46	2.83	3.24	3.13	3.11	3.42	3.72	3.38
	19.0492				3.45	3.51	2.87	3.36	3.16	3.17	3.48	3.71	3.44
	19.2787				3.63	3.57	2.85	3.33	3.12	3.25	3.56	3.7	3.56
	19.5082				3.83	3.56	2.85	3.33	3.15	3.21	3.64	3.69	3.55
	19.7377				4.13	3.66	2.85	3.32	3.15	3.22	3.69	3.77	3.59
	19.9672				3.97	3.65	2.85	3.38	3.14	3.28	3.81	3.72	3.54
	20.1967				3.73	3.63	2.85	3.37	3.13	3.25		3.69	3.56
	20.4262				3.73	3.54	2.85	3.39	3.15	3.26	3.96	3.79	3.62
	20.6557				3.73	3.53	2.88	3.51	3.21	3.32	4.05	3.7	3.62
	20.8852				3.7	3.51	2.92	3.59	3.26	3.33	4.13	3.69	3.66
	21.1148				3.66	3.46	2.86	3.61	3.32	3.43	4.14	3.71	3.65
	21.3443				3.65	3.48	2.82	3.65	3.28	3.35	4.15	3.65	3.65
	21.5738				3.63	3.61	2.9	3.61	3.3	3.38	4.22	3.61	3.73
	21.8033				3.71	3.56	2.89	3.5	3.34	3.38	4.19	3.6	3.7
	22.0328				3.51	3.48	2.89	3.5	3.42	3.78	4.27	3.55	3.78
	22.2623				3.47	3.56	2.82	3.43	3.28	3.19	4.2	3.59	3.65
	22.4918				3.39	3.73	2.46	3.39	3.24	3.23	4.19	3.64	3.61
	22.7213				3.33	3.88	2.81	3.45	3.29	3.26	4.19	3.58	3.74
	22.9508				3.25	4.02	2.78	3.54	3.25	3.22	4.17	3.53	3.66
	23.1803				3.2	4.38	2.78	3.48	3.19	3.21	4.18	3.52	3.66
	23.4098				2.79	4.3	2.76	3.47	3.23	3.1	4.11	3.5	3.59
	23.6393						2.77	3.56	3.24	3.09	4.08	3.5	3.63
	23.8688						2.82	3.58	3.25	3.14	4.14	3.45	3.74
	24.0984				3.03	4.27	2.88	3.58	3.17	3.18	4.17	3.46	3.79
	24.3279				2.98	4.08	2.89	3.52	3.26	3.2	4.3	3.49	3.75
	24.5574				3.1	4.29	2.87	3.56	3.3	3.2	4.29	3.52	3.74
	24.7869						2.83	3.57	3.26	3.17	4.31	3.55	3.64
	25.0164				2.94	4.12	2.9	3.52	3.24	3.16	4.4	3.54	3.68
	25.2459				3.06	3.88	2.81	3.5	3.29	3.2	4.45	3.6	3.65
	25.4754				2.94	3.89	2.82	3.48	3.25	3.13	4.43	3.54	3.67
	25.7049				2.91	3.81	2.82	3.44	3.15	3.13	4.51	3.5	3.67
	25.9344				2.96	3.86	2.79	3.48	3.23	3.07	4.45	3.54	3.72
	26.1639				2.85	3.74	2.8	3.46	3.23	3.12	4.4	3.5	3.69
	26.3934				2.65	3.59	2.75	3.37	3.18	3.13	4.45	3.52	3.72
	26.6229				2.96	3.52	2.77	3.42	3.16	3.04	4.45	3.55	3.68
	26.8525				3.11	3.41	2.73	3.38	3.19	3.07	4.49	3.57	3.66
	27.082				3.17	3.45	2.69	3.35	3.2	3.1	4.48	3.5	3.67
	27.3115				3.21	3.34	2.74	3.25	3.16	3.08	4.45	3.54	3.64
	27.541				3.23	3.31	2.69	3.3	3.18	2.97	4.42		3.64
	27.7705				3.11	3.18	2.74		3.16	3.06	4.45		3.67
	28				3.03	3.18	2.73		3.12	3.04	4.42		3.55
	28.2295				3.04	3.25	2.68		3.31	3.05	4.24		3.64
	28.459				2.73	3.38	2.73		3.16	2.81	4.41		3.53
	28.6885						2.63		3.2	2.89	4.42		3.5
	28.918						2.69		3.02	2.97	4.35		3.63
	29.1475						2.6		3.1	3	4.25		3.59

## Sheet: Fig. 2b, 2c, 3b and Supp. Fig.5
Figure 2b, 2c, 3b and Supplementary Fig. 5
	Fecal estrogens (ng/g of dried feces)
		5e12 vp/kg AAV9-empty vector		5e12 vg/kg AAV9-fcMISv2				1e13 vg/kg AAV9-fcMISv2
	Age (months)	Fennec	Hermione	Ahsoka	Bellatrix	Chewy	Maz	Artoo	Nymphadora	Ren
	2.26229			874.104		654.839	349.603		532.932	378.839
	2.32787								356.225	362.151
	2.39344								448.98	330.972
	2.42623	487.5	355.645	216.667	784.252	567.984	505.906
	2.4918	481.004	890.551	444.8	1085.43	557.895	831.349	558.735	843.083	1639.68
	2.55738	861.462	406.719	243.952	574.4	333.071	368.627	219.9	422	536.012
	2.62295							490.748	861.811	348.721
	2.65574	392.716	724.111	219.2	737.903	784.615	625.714
	2.72131							551.524	776.772
	2.95082			659.2		714.694	598.805		554.878	493.11
	3.01639			385.366	734.8	575.889	594.071	337.652	527.092	495.547
	3.08197							903.98	704.032	427.854
	3.11475	385	319.216	392.857	968.651	603.15	412.302
	3.18033	645	387.352	790.909	744	796.85	568.379	345.356	689.837	284.036
	3.2459	384.451	607.451	725.6	1141.6	310.976	380.567	718.155	668.548	285.417
	3.31148							603.012	538.189	589.759
	3.34426	648	478.367	520.472	753.175	372.764	655.159
	3.40984	718.155	544.177	210.976	898.8	598.785	506.693	494.223	847.012	845.181
	3.47541	428.36	537.402	207.661	1545.53	526.829	632.669	227.941	537.008	337.048
	3.54098							300.882	590.688	412.5
	3.57377	592.231	423.922	550.196	1167.06	247.638	1087.01
	3.63934	191.532	549.402	665.079	1178.23	591.372	306.855	268.976	580.4	250.595
	3.70492	282.284	461.2	420.08	768.379	515.354	493.902	413.235	799.602	301.494
	3.77049							555.488	643.825	527.711
	3.80328	605.02	929.084	347.012	1070.28	294.355	523.077
	3.86885	357.157	1231.47					565.316	551.968	544.784
	3.93443	706.972	576.285	507.258	1670.75	442.353	290.514	959.211	608.696	657.806
	4							946.875	531.872	481.299
	4.03279	1106.93	483.065	491.532	725.2	410.976	571.774
	4.09836	944.332	486.454	279.051	1053.63	345.161	570.85	340.688	904.471	653.049
	4.16394			231.474	1058.96	567.347	572.332	170.916	750	939.012
	4.19672	538.287	715.663
	4.22951							703.615	487.952	543.972
	4.26229	586.693	326.772	335.484	320.325	1285.02	326.531
	4.32787	706.402	96.8254	606.324	519.838	2566.14	480.709	192.857	909.486	593.347
	4.39344	664.328	22.2672	782	958.431	971.774	773.684	253.916	662.302	664.625
	4.45902							416.939	1330.32	351.581
	4.4918	1292.06	600.405	79.2829	1378.88	1549.19	519.608
	4.55738	812.195	658.498	481.048		975.904	625.591	524.111	592.063	328.963
	4.62295	536.309	1970.12	901.22		914.286	548.207	437.5	463.563	570.588
	4.68852							563.259	529.6	642.641
	4.72131	665.846	1197.99	736.905	3057.65	634.818	762.753
	4.78688	1045.53	4.81928	468.127	601.976	883.137	755.466	285.425	831.474	531.225
	4.85246			433.468	770.445	1785.83	1268.92	453.012	622.581	716.206
	4.91803							583.2	591.667	1134.82
	4.95082	1153.73	652.362	264.4	847.826	1621.37	226.378
	5.01639	474.695	27.49	243.426	1082.74	1957.96	1367.74	291.194	351.181	973.163
	5.08197	592.262	604.839	701.2		1169.51	553.6	119.17	499.597	713.247
	5.14754							169.193		897.571
	5.18033	795.85	25.4902	875.502		1128.85	1151.63
	5.2459	818.504	58.1673		2629.27	958	643.145	640.158	689.069	511.531
	5.31148	1156.67	1779.84	341.434		610.757	536.905	769.804	445.454	507.072
	5.37705							112.043	537.549	384.9
	5.40984	1294.5	77.551	528.163	710.442	716.535	873.984
	5.47541	588.976	434.553	1508.54	600.803	1268.78	814.694	417.47	409.717	674.093
	5.54098	573.992	786.667	908.032	437.959	1659.45	707.087	428.049	540	437.798
	5.60656							330.777	644.223	1008
	5.63934	632.359	294.422	928.854	634.136	1143.87	841.6
	5.70492	285.2	157.43	576.68	881.673	1102.44	779.839	482.964		894.207
	5.77049	541.897	213.834	654.15	1371.26	1270.97	1230.89	407.831	477.647	680.929
	5.83606							357.9		481.076
	5.86885	1175.9	580.315	395.294	427.451	712.941	1238.49
	5.93443	555.061	1113.83	582.258		751.984	1036.84	195.768	252.439	510.484
	6				643.725	988.235	681.746		450.403	446.457
	6.06557							457.2	307.258	499.695
	6.09836	656.098	884.082	388.048	634.818	853.15	1092.97
	6.16393			238.189	975.197	734.8	940.081	278.916	485.49	257.012
	6.22951	696.646	792.771	1134.4	699.216	1073.33		461.842	496.327	481.765
	6.29508							418.246	651.807	375.605
	6.32787	403.659	637.349	552.823	518.972	766.135	1004.71
	6.39344	462.106	14.4578	298.776	492.308	1262.15		569.758	690.04	534.562
	6.45902	457.317	690.158	242.52	975.591	900.807	435.341	385.294	362.5	228.823
	6.52459							276.506	526.693	274.702
	6.55738	549.6	178.431	780.159	276.285	1056.22	305.285
	6.62295	720.665	600.787	331.621	524.096	1001.98	276.613	112.647	627.559	518.976
	6.68853	690.239	21.5139	144.8	726.316	894.095	352.381	211.145	547.984	450.9
	6.7541							298.494	556.911
	6.78689	867.9	7.34694
	6.85246	475.588	17.7419	228.862	963.821	833.333
	6.91803							504.959	689.412
	6.98361								548.819	219.98
	7.01639	244.095	500.394	210.359	774.899	1522.45	302.41
	7.08197	388.048	523.32		987.903	784.064	380.645	179.823	406.324
	7.14754	419.838	173.541	461.29	733.469	655.691	388.538	535.178	520.884	521.457
	7.21311							327.823	106.426	1535.43
	7.2459	504.626	429.268	440.476	616.667	634.118
	7.31147	544.048	532.677	374.118	546.122	1071.15	477.255	250.904	530.924	526.215
	7.37705	705.3	968.11	755.51	1125.88	411.508	280.632	150.296	408.943	432.857
	7.44262							210.241	424.303	245.751
	7.47541	364.542	24.898	660	225.101	999.592	359.919
	7.54098	540.538	41.9355	194.841	335.484	764.427	582.072	142.988	339.608	473.494
	7.60656	709.064	1525.31	209.312	186.235	803.543	593.281	116.734	516.867	448.185
	7.67213							78.248	198.406	428.869
	7.70492	636.747	85.0202		166.667	869.355	1068.27
	7.77049	487.198	30.4	414.8	168.98	1664.03	645.238	316.24	411.245	417.132
	7.83607	649.606	956.574	558.73	190.244	1297.58	800.398	287.298	300.791	278.4
	7.90164							420.768	123.413	313.968
	7.93443	589.075	1224.3	497.177	317.339	904.314	717.339
	8	638.538	591.903	1064.43	243.496	1666.28	541.27	119.758	689.431	557.53
	8.06557	569.028	1432.53	376.113	245.669	856.522	725.703	314.214	365.217	409.091
	8.13115							238.306	52.5591	337.5
	8.16394	734.706	1409.72	940.784	341.633	1164.94	485.887
	8.22951	733.333	83.1325	1170.08	263.968	1232.93	388.446	88.3929	332.157	443.072
	8.29508	1281.93	494.444	489.96	248.235	897.992	721.912	359.639	138.211	374.7
	8.36065							512.952	345.749	298.81
	8.39344	685.671	1152.03	1689.47	160.4	1341.87	490.873
	8.45902	382.863	295.294	494.4	261.847	494.758	1002.39	243.293	326.29	251.177
	8.52459	688.11	254.4	596.032	601.177	1795.67		719.821	131.873	789.741
	8.59016							328.846	256.627	581.917
	8.62295	623.917	28.3401	1086.94	616.26	2037.26	407.2
	8.68852	613.095	369.804	427.451	206.478	1041.6	500.408	766.135	262.903	213.673
	8.7541	813.158	545.276	733.871	396.078		607.692	285.122	282.8	504.546
	8.81967							218.504	165.6	548.917
	8.85246	543.426	3252	786.179	267.331	1039.61	289.764
	8.91803	307.382	122.047	420.392	254.582	1205.6		240.059	154.694	316.837
	8.98361	368.75	373.896	705.622	381.6	1155.56	230.522	187.959	257.085	3018.29
	9.04918							239.044	196.525	231.984
	9.08197	646.5	706.939	524.096	281.633	718.952	95.6863
	9.14754	418.246	373.016	1038.78	148.594	322.835	239.216	560.988	211.811	277.559
	9.21312	980.882	262.449	284.337	191.304	554.118	249.187	122.7	275	317.353
	9.27869							322.561	261.265	452.075
	9.31148	487.048	643.902	504.314	264.777	431.837	735.887
	9.37705	333.036	525.984	310.122	181.961	484.462	278.715	266.071	306.048	159.6
	9.44262	365.663	559.36	442.683	230.315	510.976	263.71	315.261	184.49	276.285
	9.5082							250.101		199.9
	9.54098	401.613	618.624	243.028	163.6	410.04	329.317
	9.60656	381.928	762.948	202.857	410.887	702.778	126.8	527.964		82.2
	9.67213			416.078		584.49	112.851	562.055	208.065	38.8664
	9.70492	354.582	421.825
	9.73771							509.337	848.594	103.459
	9.77049	260.558	397.628	163.855	254.762	487.55	284.861
	9.83606	267.729	329.032	341.532	187.747	194.095	289.069	127.767	259.608	421.646
	9.90164	548.032	174.409	616.4	170.041	162.151	384.314	411.811	498.381	355.588
	9.96721							163.609	190.119	235.102
	10	337.402	424.706	225.806	227.451	263.745	297.6
	10.0656	737.255	431.89	285.827	325	173.494	169.076	291.194	414.343	152.7
	10.1311	949.799	343.775	238.618	507.57	919.685	156.126	190.102	239.113	95.9163
	10.1967	780.39	415.748	293.73	229.032	374.39	387.8	134.756	291.235	247.83
	10.2951	334.524	352.59	375.099	121.053	373.413	357.724	144.3	409.796	259.94
	10.3607	191.339	496.371	647.244	251.984	520.648	265.714	232.353	150.204	105.237
	10.4262							597.619	302.41	268.976
	10.459	502.756	384.082	480.645	149.802		270.635
	10.5246	417.323	512.5	229.804	156.574	472.984	170.119	178.775	338.4	361.122
	10.5902	365.613	393.701	305.098	202.845	468.254	254	294.94	319.028	258.929
	10.6557							216.996	409.921	188.386
	10.6885	933.597	413.71	122.177	151.383	870.635	338.866
	10.7541	982.927	617.339	163.137	371.713	516.466	478.175	261.134	296.825	195.717
	10.8197	1672.16	565.854	440.081	407.57	1111.79	409.055	416.667	314.694	207.647
	10.8852							393.089		308.468
	10.918	379.051	554.286	274.803	234.8	773.984	382.677
	10.9836	303.187	805.534	335.484	283.858	672.727	226.613	374.085	502.353	471.6
	11.0492	362	4110.98	178.138		486.8	386.29	137.795	519.184	347.809
	11.1148							346.429	226.908	401.633
	11.1475	1084.34	571.951	337.6	151.793	729.796	391.165
	11.2131	643.2	157.37	412.4	291.304	566.135	366.532	219.254	233.871	343.824
	11.2787	1317.48	126.122	487.398	342.742	750.394	356.175	330.952	269.512	279.049
	11.3443							402.823	496.748	432.072
	11.3771	1489.92	120.816	383.468	217.53	772.358	354
	11.4426	126.613	221.285	337.805	405.306	1575.3	289.2	448.235	456.275	60
	11.5082	570.472	180	741.767	235.223	608.98	318.219	152.657	338.307	255.478
	11.5738							233.198	387.6	453.571
	11.6066	434.646	503.673	663.821	586.8	601.606	479.592
	11.6721	455.645	398.039	668.924	183.468	973.333	379.528	234.154	254.582	420
	11.7377	505.534	375.294	141.569	706.073	751.613	261.943	433.929	295.547	493.8
	11.8033							91.7671		435.772
	11.8361	710.121	779.839	628.4	179.608		356.078
	11.9016	804.082	279.921	351.807	146.8	352.632		385.2	247.561	235.887
	11.9672	593.902	368.699	136.8		822.311	160.784	324.409	290.079	61.9048
	12.0328							171.429	364.777
	12.0656	316.327	410.588	256.225	261.508	252.941	47.4
	12.1311		266.403	189.431	276.378	267.207	240.486	425.984	587.903	1746.03
	12.1967	245.749	330.769	258.537	650.198	149.402	219.291	583.534	301.6	243.2
	12.2623							368.11	517.073	253.387
	12.2951	302.41	369.88	864.542	305.221	160	51.6129
	12.3607	359.524	484	412.698	300.797	484.146	202.823	249.6	404.314	313.147
	12.4262	467.872	739.357	335.294	424.206	591.732	163.265		455.336	456
	12.4918							70.1195	641.961	347.222
	12.5246	381.707	372.441	450.598	333.333	239.442
	12.5902	398.819	266.532	282.186	390.688	537.903	545.882	149.412	414.919	517.928
	12.6557	1071.02	273.387	103.226	413.095	475.904	221.569	252.157	995.564	255.918
	12.7541	366.8	285.887	187.755	351.19	669.478	266.397	72.9412	667.068	308
	12.8197			163.889	302.033	450.612	329.317	360	352.988	542.339
	12.8852	330.98	371.429	385.375	987.044	303.252	281.855	300.81	169.02	292.653
	12.9508							314.902	394.488	249.594
	12.9836	413.439	214.575	267.755	251.394	222.311	374
	13.0492	319.758	242	135.039	321.2	364.143	354.51	327.642	297.56	301.961
	13.1148	441.224	220.565	413.333	218.577	443.701	300.406	294.377	260.317	166.532
	13.1803							521.429	583.871	508.434
	13.2131	652.227	540	423.016	223.81	628.629	498.776
	13.2787	878.968	588.353	451.969	278.431	909.524	363.052	264.143	262.055	221.053
	13.3443	1067.72	712.253	1555.42	209.562	628.346	277.075	545.381	410.672	369.636
	13.4098							387.5	615.748	341.224
	13.4754	496.813	434.263
	13.5082			164.4	559.761	579.447	194.758	214.919	836.863	295.219
	13.5738							724.706	490.945
	13.6721	367.323	672.441	277.689	384.064	286.667	223.715		586.056	381.855
	13.7377	992.46	420.866	325.101	192.771	362.348	395.618	261.66	1141.43	472.581
	13.874	360.887	218.504	267.843	464.898	358.333		224.194	191.02	449.194
	13.9068						448.79
	13.9397		172.065					531.707	578.884
	13.9726	465.2		284.19	609.449	710.277				204.016
	14.0055		271.146				367.857
	14.0384	518.651		136.078	372.51	742.231		631.837	159.608	111.811
	14.0712						193.117
	14.1041	872.358	266.531	176.863	319.6	589.919		151.417	442.339	215.51
	14.137						174.016
	14.1699		851.807					167.843	153.061
	14.2027	399.592		379.268	195.102	894.309				189.113
	14.2356		627.778				362.353
	14.2685	650.199		1077.87	281.526	269.478		497.244	359.216	528.063
	14.3014						199.602
	14.3342	226.829	1368.53	178.367	156.972	363.137		183.665	227.642	509.35
	14.3671						447.368
	14.4		876.892					402.41	379.762
	14.4329				314.4	1133.86				204.819
	14.4658	377.6	341.2				542.169
	14.4986			213.008	241.732	1046.18		391.429	312.648	225.49
	14.5315	410.569					430.677
	14.5644		188.095		469.355	786.531		373.016	526.667	413.415
	14.5973	653.785		587.251
	14.6301		495.935				813.469	461.446	103.268
	14.663			601.969	198.8					310.317
	14.6959		686.8				169.478
	14.7288	468.254		105.929	265.217	483.267		234.146	504.065	104
	14.7616						341.129
	14.7945	547.451	887.854	142.57	217.53	571.315		242.8	238.095	300.402
	14.8274						400
	14.8603		519.512					342.169	206.8
	14.8932	520.392		127.953	346.245	526.275				178.884
	14.926		415.81				237.5
	14.9589	512.205		152.823	234.274	423.293		353.846	620.884	186.454
	14.9918						177.47
	15.0247	542.742	274.4	225.301		313.2		340.392	2201.21	276.19
	15.0575						168.127
	15.0904		340.964					131.621	422.49
	15.1233	1447.6		202.449		396.85				269.758
	15.1562		338.247		630		204.082
	15.189	132.411		167.068	259.363	628.571			757.874	251.394
	15.2219						100
	15.2548	579.032	371.713	572.51	229.412	422		104.724	287.805	255.2
	15.2877						212.549
	15.3205		436.032					268.163	707.724
	15.3534			138.583	141.27	1026.4				511.694
	15.3863	608.907	330.488				130.8
	15.4192	391.304		300	539.764	993.625		173.494	213.834	275.889
	15.4521						342.688
	15.4849	184.146	339.431	279.216	158.704	765.06		1414.96	363.821	387.6
	15.5178						725.203
	15.5507		248.819					331.373	472.984
	15.5836	481.569		561.847	266.935	650.607				463.563
	15.6164		300				217.255
	15.6493	215.102			309.486	585.2		476.113	477.2	423.715
	15.6822						140.8
	15.7151	616.733	403.557		268.235	286.585		588.142	401.2	516.466
	15.7479						233.065
	15.7808		266.129					143.701	549.004
	15.8137	1225.3		441.176	280.952	503.226
	15.8466						226.482
	15.8795	213.061		326.693	373.092	981.224		1260.47	187.843	751.837
	15.9123						581.028
	15.9452	166.535	586.64	211.429	276.735	677.689			313.878	382.54
	15.9781						880.478	1162.3
	16.011		509.163					957.661	583.529
	16.0438	276.863		1027.35		756.048				533.735
	16.0767		476.494		453.968		420.08
	16.1096	240.784		208.907	99.6032	640.239		1328.11	420	876.984
	16.1425						281.377
	16.1753	210.359	500.784	334.902	334.146	978.824		177.016	898.819	532.932
	16.2082						196.429
	16.2411		544.534					551.406	397.581
	16.274	797.143		517.787	150.4	841.27				625.61
	16.3068		283.794				658.333
	16.3397	680.784		254.118	500.397	531.301		29.3878	380	337.052
	16.3726						216.535
	16.4055	112.245	404.878	132.549	268.016	167.857			346.748	447.984
	16.4384						198.419	545.85
	16.4712		333.333					332.53	213.253
	16.5041			110.887	145.749	506.024				160.87
	16.537	450.98	363.821				179.352
	16.5699	209.163		284.337	339.2	285.039		581.818		289.286
	16.6027						149.012
	16.6356	294.466	249.402	219.608	269.636	580.816			386	202.439
	16.6685						562.948	326.613
	16.7014		267.871					280.632	336.905
	16.7342	333.065		247.619		476.285				229.435
	16.7671		739.044		180.972		215.079
	16.8	309.562		248.81	580.321	643.145		769.796	317.063	447.984
	16.8329						100.405
	16.8658	180.8	390.873	500.813	263.922	397.628		807.692	316.129	223.6
	16.8986						95.6693
	16.9315							273.061	225.397
	16.9644		504.472	96.8	246.825	419.277				506.4
	16.9973	352.756					277.075
	17.0301	169.512	605.179	163.922	201.569	429.804		436.255	336.653	218.623
	17.063						96.063
	17.0959	140.157		313.78	236.759	334			287.097	224.797
	17.1288		430.556				66.9291	294.378
	17.1616							238.189	236.437
	17.1945	171.429	584.252	348.8	285.433					211.29
	17.2274						213.834
	17.2603	273.171	656.349	104.016	271.888	588.845			233.202	425.403
	17.2932						62.3482	237.247
	17.326	235.178		401.205	202.8	496.032		199.2	165.06
	17.3589		1040.39				185.772
	17.3918		1224.9					313.36	125.692
	17.4247	129.317		113.765	538.889	475.099				334.677
	17.4575		1597.63				207.905
	17.4904	237.647		170.751	253.012	475.304		348.178	156.574	712.097
	17.5233						127.888
	17.5562	452	460.081	122.857	413.043	487.059			160.569	315.385
	17.589						118.039	284.337
	17.6219							223.2	200.408
	17.6548		423.265	320.472	240	619.522
	17.6877	710.121							128.287	310.526
	17.7205	331.496		136.863	154.4	300.784	159.2			290.283
	17.7534						248.031	183.401
	17.7863	310.98	350.996	271.315		458.776		7.17131	171.951	507.317
	17.8192						74.0157
	17.8521		523.077		326.122			336.078	229.15
	17.8849	302.353		350.98		357.647				243.083
	17.9178		499.597				177.47
	17.9507	195.528		778.431	245.935	558.498		201.984	188.4	268.98
	17.9836						710.121
	18.0164	171.542	324.314	205.976	290.726	635.857		233.73	160.241	362.353
	18.0493						115.447
	18.0822		225.896					274.9	148.627
	18.1151	480.08		165.748	198	777.866				557.312
	18.1479		331.225				79.0514
	18.1808	72.332		212.653	180.162	668.675			104.724	310.4
	18.2137						82.0717	429.2
	18.2466	563.306	320.717	354.51	161.538	499.603			184.4	207.087
	18.2795						119.608
	18.3123		293.574					376.285	214.575
	18.3452	794.737		380.8	69.7211	673.81				218.327
	18.3781		306.024				158
	18.411	610.081		389.641	215.02	456.863			182.937	135.2
	18.4438						86.1789	255.906
	18.4767	372.619	124.303	296.386	398.413	652.988		251.2		294.332
	18.5096						137.805
	18.5425		318.367					113.78
	18.5753	223.506		284	286.747	787.059
	18.6082		555.118				166.142
	18.6411	225.197		416.335		475.397		128.74		325.882
	18.674		232				90.6122
	18.7068	488.259		286.667		511.554				356.275
	18.7397						163.137	252.632
	18.7726		374.104					185.141
	18.8055	507.661		609.449		743.145				268.504
	18.8384		276.68				122.857
	18.8712	590.837		392.549		515.476		481.496		293.522
	18.9041						101.626
	18.937	244.664	247.791	234.274		695.6		204.082		265.339
	18.9699						118.147
	19.0027		314.286
	19.0356	369.231		130.83		579.518				281.275
	19.0685		127.935				160.837
	19.1014	415.2		237.302		588.71		405.556		162
	19.1342						116
	19.1671	303.968	297.571	167.073		562.651				251.765
	19.2						82.9365	551.765
	19.2329		189.837					137.903
	19.2658			588.933		590.551				194.071
	19.2986	416.667	249.799				239.216
	19.3315	417.131		549.407		302.745		547.244		243.529
	19.3644						249.049
	19.3973	651.587	189.157			522.267		429.921		379.352
	19.4301
	19.463							130.894
	19.4959	478.261		322.267		485.039				121.514
	19.5288						120.968
	19.5616	819.6		342.688		608.3		343.548		225.506
	19.5945						155.466
	19.6274	603.187		244.622		442.745		258.661		205.118
	19.6603						455.242
	19.6932
	19.726	912.602		206.452		775.099				494.715
	19.7589						102.41
	19.7918			393.089		484.8		363.855		175.099
	19.8247						441.27
	19.8575	640		605.578		666.667		356.126		316
	19.8904						7.6
	19.9233							368.775
	19.9562	492.885		308.333		674.51				288.306
	19.989						171.373
	20.0219			287.854				731.349		271.542
	20.0548	677.778					1058.23
	20.0877			489.113		442.857		328.8		535.857
	20.1205						136.4
	20.1534							396.761
	20.1863	387.398				7.22892				343.548
	20.2192						174.308
	20.2521							257.087

## Sheet: Fig. 2d
Figure 2d
	Uterine horn cross-section area (cm2)
				Left horn			Right horn			Cross-section area. Average of both horns
	Age (months)	Name	Group	D	d	Area	D	d	Area
	9	Fennec	5e12 vp/kg AAV9-empty vector	3.4	3.2	8.54513	3.6	3	8.4823	8.51372
		Hermione	5e12 vp/kg AAV9-empty vector	3.4	2.8	7.47699	2.8	3	6.59734	7.03717
		Ahsoka	5e12 vg/kg AAV9-fcMISv2	2.6	2.8	5.7177	2.4	2.8	5.27788	5.49779
		Bellatrix	5e12 vg/kg AAV9-fcMISv2	2.9	3.4	7.74403	2.5	2.8	5.49779	6.62091
		Chewy	5e12 vg/kg AAV9-fcMISv2	3.6	2.9	8.19956	3.2	3.6	9.04779	8.62367
		Maz	5e12 vg/kg AAV9-fcMISv2	2.1	3.8	6.26748	1.9	3.5	5.2229	5.74519
		Artoo	1e13 vg/kg AAV9-fcMISv2	3	3.4	8.01106	3.9	3.3	10.1081	9.05957
		Nymphadora	1e13 vg/kg AAV9-fcMISv2	2.1	2.9	4.78307	2.3	3	5.41925	5.10116
		Ren	1e13 vg/kg AAV9-fcMISv2	3.1	3.4	8.2781	2.9	3.2	7.28849	7.7833
	10	Fennec	5e12 vp/kg AAV9-empty vector	2.7	2.6	5.5135	2.3	2.9	5.23861	5.37605
		Hermione	5e12 vp/kg AAV9-empty vector	3.8	4.6	13.7288	3.4	4.3	11.4825	12.6056
		Ahsoka	5e12 vg/kg AAV9-fcMISv2	2.8	3.1	6.81726	3.1	3.3	8.03462	7.42594
		Bellatrix	5e12 vg/kg AAV9-fcMISv2	2.8	2.4	5.27788	1.9	2.5	3.73064	4.50426
		Chewy	5e12 vg/kg AAV9-fcMISv2	2.4	2.3	4.3354	1.9	2.1	3.13374	3.73457
		Maz	5e12 vg/kg AAV9-fcMISv2	2.1	2.7	4.45321	3.2	2.5	6.28319	5.3682
		Artoo	1e13 vg/kg AAV9-fcMISv2	2.6	2.2	4.49248	1.9	2.5	3.73064	4.11156
		Nymphadora	1e13 vg/kg AAV9-fcMISv2	2.5	2.9	5.69414	2.1	3.8	6.26748	5.98081
		Ren	1e13 vg/kg AAV9-fcMISv2	2.1	2.2	3.62854	2.2	1.7	2.93739	3.28296
	11	Fennec	5e12 vp/kg AAV9-empty vector	4.4	4	13.823	3.1	3.8	9.25199	11.5375
		Hermione	5e12 vp/kg AAV9-empty vector	3.2	3.1	7.79115	3.2	2.8	7.03717	7.41416
		Ahsoka	5e12 vg/kg AAV9-fcMISv2	2.4	2.2	4.1469	2.3	2.2	3.97411	4.06051
		Bellatrix	5e12 vg/kg AAV9-fcMISv2	2.2	2.1	3.62854	1.9	2.1	3.13374	3.38114
		Chewy	5e12 vg/kg AAV9-fcMISv2	2.1	1.5	2.474	1.2	1.6	1.50796	1.99098
		Maz	5e12 vg/kg AAV9-fcMISv2	2.3	1.8	3.25155	1.4	2.9	3.18872	3.22013
		Artoo	1e13 vg/kg AAV9-fcMISv2	2.8	3	6.59734	2.1	2.6	4.28827	5.44281
		Nymphadora	1e13 vg/kg AAV9-fcMISv2	2.4	2.3	4.3354	2.1	2.8	4.61814	4.47677
		Ren	1e13 vg/kg AAV9-fcMISv2	2	2.3	3.61283	2.1	2.2	3.62854	3.62069
	12	Fennec	5e12 vp/kg AAV9-empty vector	2.3	2.9	5.23861	2.6	2.8	5.7177	5.47815
		Hermione	5e12 vp/kg AAV9-empty vector	3.9	3.6	11.027	3.4	3.4	9.0792	10.0531
		Ahsoka	5e12 vg/kg AAV9-fcMISv2	2.8	2.5	5.49779	2.7	2.8	5.93761	5.7177
		Bellatrix	5e12 vg/kg AAV9-fcMISv2	1.7	2.2	2.93739	1.9	2.6	3.87987	3.40863
		Chewy	5e12 vg/kg AAV9-fcMISv2	2.1	2	3.29867	1.9	2.1	3.13374	3.21621
		Maz	5e12 vg/kg AAV9-fcMISv2	2.8	3	6.59734	2.8	2.7	5.93761	6.26748
		Artoo	1e13 vg/kg AAV9-fcMISv2	2.4	2.9	5.46637	2.3	3.1	5.59989	5.53313
		Nymphadora	1e13 vg/kg AAV9-fcMISv2	2.8	2.8	6.15752	2.9	2.6	5.9219	6.03971
		Ren	1e13 vg/kg AAV9-fcMISv2	3.1	2.6	6.33031	2.5	3	5.89049	6.1104
	13	Fennec	5e12 vp/kg AAV9-empty vector	3.8	2.9	8.65509	3.4	3.7	9.88031	9.2677
		Hermione	5e12 vp/kg AAV9-empty vector	2.1	3	4.94801	2.4	2.8	5.27788	5.11294
		Ahsoka	5e12 vg/kg AAV9-fcMISv2	1.8	1.8	2.54469	1.9	1.7	2.53684	2.54076
		Bellatrix	5e12 vg/kg AAV9-fcMISv2	1.8	1.8	2.54469	2.1	1.9	3.13374	2.83921
		Chewy	5e12 vg/kg AAV9-fcMISv2	1.8	1.5	2.12058	1.7	1.6	2.13628	2.12843
		Maz	5e12 vg/kg AAV9-fcMISv2	2.1	2.3	3.79347	1.7	2.4	3.20442	3.49895
		Artoo	1e13 vg/kg AAV9-fcMISv2	1.3	2.1	2.14414	1.5	2.1	2.474	2.30907
		Nymphadora	1e13 vg/kg AAV9-fcMISv2	2.1	2.5	4.12334	1.9	2.1	3.13374	3.62854
		Ren	1e13 vg/kg AAV9-fcMISv2	1.9	1.8	2.68606	1.7	1.7	2.2698	2.47793
	14	Fennec	5e12 vp/kg AAV9-empty vector	3.3	2.7	6.9979	2.4	3.1	5.84336	6.42063
		Hermione	5e12 vp/kg AAV9-empty vector	2.3	2.6	4.69668	2	2.7	4.24115	4.46892
		Ahsoka	5e12 vg/kg AAV9-fcMISv2	2.1	2.1	3.46361	1.6	2.8	3.51858	3.49109
		Bellatrix	5e12 vg/kg AAV9-fcMISv2	1.8	2.2	3.11018	1.8	2.4	3.39292	3.25155
		Chewy	5e12 vg/kg AAV9-fcMISv2	1.3	2.1	2.14414	1.5	2.1	2.474	2.30907
		Maz	5e12 vg/kg AAV9-fcMISv2	2.2	1.8	3.11018	2.6	2.3	4.69668	3.90343
		Artoo	1e13 vg/kg AAV9-fcMISv2	2	2.1	3.29867	1.6	2.6	3.26726	3.28296
		Nymphadora	1e13 vg/kg AAV9-fcMISv2	1.7	2	2.67035	1.8	2.1	2.96881	2.81958
		Ren	1e13 vg/kg AAV9-fcMISv2	1.7	2.7	3.60498	2.2	2.8	4.83805	4.22152

## Sheet: Fig. 2e and 2f
Figure 2e and 2f
	Fecal androgens (ng/g dried feces)
		5e12 vp/kg AAV9-empty vector	5e12 vg/kg AAV9-fcMISv2	1e13 vg/kg AAV9-fcMISv2
	Age (months)	Malfoy	Crabbe	Goyle
	1.86885	1459.16	303.644
	1.90164			421.569
	1.93443	716.463	224.104	413.307
	2.03279	461.847	492.126	880.905
	2.09836	423.228	383.466	665.323
	2.16393	542.169	498.008	278.615
	2.26229	473.79	738.189	437.992
	2.55738	398.406	545.635	205
	2.62295	533.597	106.707	791.833
	2.72131	334.646	737.952	769.231
	2.78688	841.535	238.095	547.809
	2.85246	1240.12	510.913	750
	2.95082	935.039	875	690.524
	3.01639	460.526	675.813	597.39
	3.08197	905.512	995.935	676.878
	3.18033	1025	1065	701.22
	3.2459	998.024	927.579	383.466
	3.31148	254.902	799.595	540.675
	3.40984	539.314	975.61	600.198
	3.47541	986.842	1255.02	818.628
	3.54098	462.598	599.593	800.395
	3.63934	1250	715.726	1646.59
	3.70492	1299.6	971.66	553.36
	3.77049	848.214	965	768.849
	3.86885	921.053	780.612	1028.23
	3.93443	751.992	482.724	891.434
	4	939.961	1046.63	670
	4.09836	730.847	875	851.814
	4.16393	1090	897.177	955
	4.22951	1180	941.235	2084.98
	4.32787	1190.94	798.611	1007.9
	4.39344	802.165	836.614	1433.53
	4.45902	1149.6	951.417	1594.13
	4.55738	1112.2	1204.82	2343.14
	4.62295	1244.96	1118.95	669.291
	4.68853	1244.9	1255.08	1250
	4.78688	1676.71	1225	1185.77
	4.85246	999.016	492.886	1299.6
	4.91803	1250	1438.78	2797.62
	5.01639	2029.41	1396.17	1859.76
	5.08197	1336.38	1715.59	826.531
	5.14754	1633.07	1102.36	1095
	5.2459	951.417	885.628	1440
	5.31147	983.936		1046.63
	5.37705			941.235
	5.40984	1510.2
	5.54098	912.298		658.163
	5.60656		895.749
	5.70492	871.514	620	1115
	5.77049	1254.96	1020	1663.31
	5.83607	1239.88	965	1000
	5.93443	1723.79	946.356	941.177
	6	1185.77	853.175	1215.14
	6.06557	2434.48	978.916	850.202
	6.16393		1092.52	1341.46
	6.22951	1039.22	551.619	862.745
	6.29508	1958.5	1255.06	1432.81
	6.39344	2238.14	770.408	1366.4
	6.45902	2038.15	1365.93	1224.7
	6.52459	2906.63	1270.33	2210
	6.62295	4670	1311.22	2113.82
	6.68853	3353.66	1527.22	2606.28
	6.7541	3658.54	1453.25	1850.2
	6.85246	4096.39	1938.78	1269.68
	6.91803	1971.34	1784.27	1902.39
	6.98361	2319.28	1621.49	2926.47
	7.08197	3203.74	1451.61	3730.16
	7.14754	2872.55	2204.08	1416.67
	7.21312	4308.82	1451.61	2053.92
	7.31147	3145	2393.72	2818.83
	7.37705	3025.51	2440	4518.85
	7.44262	4940.94	2648.22	2006.97
	7.54098		4118.53	1419.32
	7.57377	4524.51
	7.60656	4790	2524.51	2275
	7.70492	3052.21	1579.72	3376.49
	7.77049	4428.14	2596.94	3065.48
	7.83607	6509.8	2777.22	4295.64
	7.90164	6899.8	2345.62	7070
	8	6074.3	2718.25	5146.17
	8.06557	3460	2176.47	3886.09
	8.13115	2625.5	3021.26	2930.16
	8.22951	3502.02	2952.24	2296.75
	8.32787	3427.58	3157.89	3556.12
	8.36066	1911.77	3025.79	3070.87
	8.45902	607.287	2670.68	6264.71
	8.52459	2797.62	2605	3785
	8.59016	1971.34	2191.24	4180.16
	8.68853	2872.55	2341.27	7239.8
	8.7541	2034.31	2326.53	2310.76
	8.81967	2664.34	2691.93	4995
	8.91803	2308.07	2651.96	4191.18
	8.98361	2741.14	2695.78	5000
	9.04918	1397.64	3007.03	1705.88
	9.14754	2449.19	3050.59	9409.72
	9.21312	2733.74	3202.19	7192.54
	9.27869	2816.26	2588.58	10956.2
	9.44262	2015.81	1814.02	6620.94
	9.5082	3140	1959.33	2765.31
	9.60656	1757.97	2586.38	3784.45
	9.67213	2290.82	1285.14	7630.52
	9.73771	2495.06	1829.27	4226.19
	9.83607	2310.76	946.215	4473.68
	9.90164	3348.21	1365	2130
	9.96721		2086.74	3182.27
	10.0656	1643.43	2743.9	3193.9
	10.1311	1617.94	3805.89	3031.5
	10.1967	3320	2855.73	3227.46
	10.2951	2515.18	2044.12	2937.99
	10.3607	1430	2043.17	2837.7
	10.4262	2866.47	1472.33	2297.43
	10.5246	1970.59	1983.81	2181.28
	10.5902	2313.51	1330	1544.12
	10.6557	1513.16	4026.68	1506.02
	10.7541	3819.17	1364.54	3200
	10.8197	5196.85	1520	5005.04
	10.8852	3107.84	2076.53	908.163
	10.9836	1566.33	1887.45	2239.8
	11.0492	1285.14	2588.58	1795
	11.1148	1998.99	1953.44	1295.36
	11.4426	2566.33	1608.57	2157.26
	11.5082	1821.43	2122.45	2021.91
	11.5738	2677.85	2926.71	1965
	11.6721	2554.35	1746.03	1452.57
	11.7377	1857.71	1765.87	1640
	11.8033	1391.7	3330	1739.8
	11.9016	1462.45	677.291	1285.28
	11.9672	1596.39	1553.92	1612.9
	12.0328	1205	1406.25	1377.03
	12.1311	2151.39	1676.83	1528.34
	12.1967	740.196	1103.24	1578.95

## Sheet: Fig. 3a
Figure 3a
	Inhibin B serum levels (pg/mL)
		5e12 vp/kg AAV9-empty vector (CTL)		5e12 vg/kg AAV9-fcMISv2 (LOW)				1e13 vg/kg AAV9-fcMISv2 (HIGH)
	Time (months)	Fennec	Hermione	Ahsoka	Bellatrix	Chewy	Maz	Artoo	Nymphadora	Ren
	2	48.99	17.245	59.0575	39.04	29.205	44.355	63.13	35.13	50.2475
	3	39.315	16.42	65.0125	52.73	28.59	40.9	82.8875	38.355	36.055
	4	46.19	9.467	69.4275	54.22	7.541	46.04	72.815	32.535	53.6
	5	58.9425	12.81	54.225	47.155	17.855	35.005	59.075	36.565	20.435
	6	19.61	16.405	28.6175	37.45	3.8635	18.41	13.91	40.5	41.59
	7	35.1333	15.01	40.5714	38.5	1.22055	25.48	25.98	33.42	36.07
	8	30.3775	12.61	24.0875	44.035	2.7653	33.665	27.7875	31.645	46.455
	9	45.58	13.01	23.91	32.985	4.06925	27.35	21.1975	32.04	40.745
	10	14.255		17.86	59.77	7.47675	22.44	27.8525	65.385	35.725
	11	75.58		18.8035	41.075		62.38	76.265	70.045	74.73
	12	56.64		49.425			62.385	125.33		31
	13	91.405			57.29		53.655			63.775
	14				54.17
	15				45.245
	16				89.83
	17				61.275				47.615
	18		0.338	25.35	24.065		65.175	47.455	19.695	90.02
	19	24.825		6.5355	25.65		22.675	28.01	13.28	36.62
	20	24.065		4.658	21.29		10.6415	10.232	25.055	13.89
	26	27.815	14.49	40.315	23.87	7.072	23.08	34.285	30.17	55.18

## Sheet: Fig. 3c and Supp. Fig. 5
Figure 3c and Supplementary Figure 5
	Fecal progestogens (ng/g of dried feces)
		5e12 vp/kg AAV9-empty vector		5e12 vg/kg AAV9-fcMISv2				1e13 vg/kg AAV9-fcMISv2
	Age (months)	Fennec	Hermione	Ahsoka	Bellatrix	Chewy	Maz	Artoo	Nymphadora	Ren
	1.61096				2848
	1.67671				608				1537.85
	1.74247								1808.76
	1.77534				2578.31
	1.8411				4471.54
	1.90685				3200
	2.00548				1422.92
	2.13699								1448.41
	2.20274								2275.59
	2.30137	1681.63		4223.11		500			2682.73	1956.69
	2.33425						873.016
	2.36712	1751		1312	4324.11				1309.24	1135.46
	2.43288		1471.77						783.673
	2.46575	1492.06		3996.03	7456.69	505.929				765.182
	2.49863		1039.37				1523.62
	2.53151	1244.09		3152		793.522		1714.86	1494.07	1834.01
	2.56438				6393.7		2152.78
	2.59726	1308.3	802.372	1633.06	3864	759.843		524	656	2730.16
	2.63014						756.863
	2.66301		553.36					909.449	1165.35
	2.69589	724.409		2516	3403.23	1364.37				1476.38
	2.72877		729.084				1832.65
	2.76164				1919.35			1048.78	629.921
	2.8274		599.19		4811.02				1480.31
	2.89315								2706.35
	2.92603				6852.59
	2.99178	1359.68		3456		2077.55			4658.54	1807.09
	3.02466						1625.5
	3.05753	1310.2		3008.13	5848	1537.55		1473.68	4756.97	2000
	3.09041						1233.2
	3.12329		1094.12					2032.65	4040.32
	3.15616	1121.57		1448.41	4722.22	822.835				2129.92
	3.18904		1458.5				1063.49
	3.22192	2219.61		3351.78	1272	1421.26		932.806	4447.15	3425.7
	3.25479						2660.08
	3.28767	2040.65	956.863	1936	6256	560.976		1222.22	4774.19	599.206
	3.32055						834.008
	3.35342		1130.61					2044.18	1448.82
	3.3863	1688		3582.68	1111.11	1150.41				2995.98
	3.41918		835.341				1349.21
	3.45205	2198.41		3138.21	12056	1319.84		916.335	2948.21	915.663
	3.48493						4846.46
	3.51781	3383.4	708.661	2278.23	12707.3	1199.19		588.235	2952.76	1196.79
	3.55068						533.865
	3.58356		1039.22					1003.92	4097.17
	3.61644	1729.08		3941.18	10412.7	1074.8				896.825
	3.64932		764.94				2283.46
	3.68219	3153.23		1305.56	12177.4	1266.67		1040.16	4600	1555.56
	3.71507						1221.77
	3.74795	1921.26	1696	2192.77	4403.16	3645.67		1803.92	3115.54	1645.42
	3.78082						991.87
	3.8137		1290.84					934.959	2159.36
	3.84658	2559.06		2597.61	5092.37	3181.45				2180.72
	3.87945		1314.74				1846.15
	3.91233	1991.94			6341.27	1450.98		1893.28	5488.19
	3.94521									2102.36
	3.97808	4868.53	3454.55	4475.81	9201.58	980.392		2380.57	8521.74	3011.86
	4.01096						1367.59
	4.04384		1048.39					1217.74	2804.78
	4.07671	3132.53		4201.61	12360	2158.54				2543.31
	4.10959		868.526				2157.26
	4.14247	3910.93		4339.92	11080.6	834.677		769.231	1991.87	869.919
	4.17534						3287.45
	4.20822		859.438	3478.09	11482.1	4620.41		733.068	5261.9	2625
	4.2411	8472.44					3628.46
	4.27397		2133.86					1662.65	2409.64
	4.30685	1766.13		3903.23	3821.14	3684.21				3545.45
	4.33973		849.206				2346.94
	4.3726	7292.68		4086.96	5319.84	6525.9		996.032	1296.44	3685.48
	4.40548						3787.4
	4.43836	5256.92	1206.48	5328	10141.2	3862.9		1554.22	2880.95	3422.92
	4.47123						3732.79
	4.50411		1327.94	3155.38				2281.63	8803.15
	4.53699	5827.45		549.801	12239	6967.74				4494.07
	4.56986		2110.67				3403.92
	4.60274	2105.69		2346.77		4096.39		2181.82	5444.44	3544.72
	4.63562						1881.89
	4.66849	2182.54	4669.32	4126.02		2904.76		1056.91	4736.84	6933.33
	4.70137						2605.58
	4.73425		5020.08					2089.07	6712
	4.76712	5330.71		5222.22	11184.3	4153.85				3701.61
	4.8		1405.62				2882.59
	4.83288	4699.19		4318.73	3525.69	7435.29		1259.11	4207.17	2237.15
	4.86575						6631.58
	4.89863	5016.13		4459.68	9659.92	2842.52		3068.27	3637.1	4181.82
	4.93151						3322.71
	4.96438		1748.03					4552	3674.6
	4.99726	8185.48		2252	6205.53	8346.77				3674.6
	5.03014		2661.35				1385.83
	5.06301	3601.63		2450.2	10243.1	4612.24		1165.99	1346.46	3077.55
	5.09589						3822.58
	5.12877	6285.71	2766.13	3464		2739.84		869.565	7983.87	3856.57
	5.16164						3520
	5.19452		3176.47					1433.07
	5.2274	6048.58		4473.9		8071.15				8599.19
	5.26027		1553.78				4951.22
	5.29315	5842.52			16276.4	7552		5421.26	6477.73	4473.47
	5.32603			2141.73			4653.23
	5.3589	7354.58	9725.81	1928.29		5386.45		4250.98	2940.71	8055.78
	5.39178						4650.79
	5.42466		644.898					682.927	1841.9
	5.45753	5048		2424.49	6361.45	3503.94				7112
	5.49041		1130.08				1947.15
	5.52329	7952.76		4682.93	6289.16	4664.03		3401.61	2785.43	3564.52
	5.55616						3779.59		3514.17
	5.58904	6153.23	1717.65	4558.23	9093.88	11047.2		5536.59	5728	3761.9
	5.62192						2889.76
	5.65479		1944.22					733.068	4247.01
	5.68767	3112.9		2545.45	6361.45	3976.28				4000
	5.72055		1622.49				1720
	5.75342	2568		3359.68	9657.37	5056.91		879.032		7170.73
	5.7863						2524.19
	5.81918	3509.88	2901.19	5102.77	10655.9	11000		4064.26	6258.82	7865.61
	5.85205						4772.36
	5.88493		2078.74					1264
	5.91781	2289.16		2901.96	5019.61	2376.47				3011.95
	5.95068		4656.13				4500
	5.98356	2251.01		1145.16	1782.26	5563.49		2039.37	3577.24	6354.84
	6.01644						4202.43
	6.04932		892		8089.07	7576.47		753.036	6298.39	5228.35
	6.08219						2214.29
	6.11507		8742.86					6372	2822.58
	6.14795	5569.11		4414.34	11889.8	18362.2				7739.84
	6.18082						4666.67
	6.2137			4019.69	7592.16	9360		5317.27	4250.98	1747.97
	6.24658	6674.8					6437.25
	6.27945	796.748	2650.6	1672	7849.8	6078.43		9732.79	2742.86	7788.24
	6.31233
	6.34521		2176.71				6696	2431.45	3742.97
	6.37808	2016.26		1822.58	7619.43	15330.7				4330.65
	6.41096		2771.08				11333.3
	6.44384	1078.74		644.898	4818.9	9617.53		5620.97	2326.69	5784.86
	6.47671
	6.50959	813.008	2669.29	2874.02	8521.74	10862.9		2847.06	5580.65	580.392
	6.54247						1734.94
	6.57534		1717.65					4004.02	3856.57
	6.60822	1144		6500	6208.84	8658.63				3309.52
	6.6411		2842.52				4410.57
	6.67397	1064.52		4154.15	12510.1	10600.8		705.882	3818.9	1309.24
	6.70685						5129.03
	6.73973	701.195	2350.6	2004	10153.8	6023.62		3694.78	5258.06	1296
	6.7726			744			4825.4
	6.80548		2971.43					5606.43	4796.75
	6.83836	784			1414.63
	6.87123		1822.58	1306.45
	6.90411	4784.31		2036.59	12563.3	7471.54			2496
	6.93699
	6.96986		1626.02		5101.21			4720.65	6313.73
	7.00274						1935.74
	7.03562		1291.34						6204.72
	7.06849	1535.43		3334.66	3080.65	7942.86				4381.89
	7.10137		2996.05				2016.06
	7.13425	2860.56			2546.94	10111.6		2673.23	4735.18
	7.16712						3620.97
	7.2	1433.2	4428.02	1879.03	6492.06	2601.63		4055.34	10690.8	3511.81
	7.23288						2332.02
	7.26575		3325.2					3673.39	2096.39
	7.29863	3826.77		1492.06	3510.2	2564.71				6226.72
	7.33151		2385.83
	7.36438	1865.08		6078.43	4596.08	2814.23		2947.79	9172.69	4897.96
	7.39726						3270.59
	7.43014	2648	3826.77	3093.88	6493.93	1357.14		3553.36	7130.08	3865.61
	7.46301						5565.22
	7.49589		5257.14					3473.9	7075.7
	7.52877	4868.53		3137.25	9929.13	9346.94				3156.63
	7.56164		2822.58				5283.4
	7.59452	2055.78			2612.9	8102.77		4861.79	4964.71
	7.6274			1634.92			701.195			3274.19
	7.66027	2701.2	8138.78	971.66	10008.1	3511.81		4665.32	9220.88	5261.9
	7.69315						3509.88
	7.72603		2348.18					1051.18	4820.72
	7.7589	2787.15			9252.03	5814.52				4844.62
	7.79178		1944				4979.92
	7.82466	1822.58		744	10016.3	2150.2			5437.75	7080
	7.85753						7119.05	1905.51
	7.89041	1763.78	1984.06	3904.76	3723.58	6693.55		1104.84	4600.79	3368.42
	7.92329						3952.19
	7.95616		2701.2					3574.8	3880.95
	7.98904	3417.32		1161.29	10871	5223.53				3044.18
	8.02192		3425.1				7459.68
	8.05479	2110.67		2142.29	4487.8	6635.29		2000	4512.2	2814.23
	8.08767						4960.32
	8.12055	2744.94	2899.6	1668.02	9661.42	3517.79		3500	10411.1	6080.65
	8.15342						7244.98
	8.1863		1246.96					5221.77	1299.21
	8.21918	2525.49		2235.29	7575.51	9705.18				6248
	8.25205		3751				6516.13
	8.28493	7341.46		3992.13	9327.94	7052.21		2750	3066.67
	8.31781						2605.58			4795.18
	8.35068	2136.55	3428.57	7863.45	5631.37	5582.33		1686.75	7268.29	6712
	8.38356						6422.31
	8.41644		5894.31					6610.44	20485.8
	8.44932	2268.29		3085.02	1920	7528.46				3206.35
	8.48219		38494.1				7896.83		6565.74
	8.51507	1516.13		1072	11341.4	4927.42		4390.24		7929.41
	8.54795						7513.94
	8.58082	3902.44	7488	6246.03	9427.45	17700.8		4326.69	12255	8533.86
	8.6137
	8.64658		38542.5		8902.44			3570.85	7759.04
	8.67945	3771.65		5477.55		9349.02				6845.85
	8.71233		33443.1				9576
	8.74521	3769.84		3937.25	5360.32	4336		1171.31	13241.9	5363.27
	8.77808						9689.8
	8.81096	2599.19	82141.7	7048.39	4721.57			1392.71	10896	8158.1
	8.84384						4380.57
	8.87671		90176					2850.39	7104
	8.90959	2804.78		3325.2	7123.51	9098.04				4157.48
	8.94247		49637.8				5503.94
	8.97534	1740.16		4117.65	5896.41	9528		2527.56	7853.06	5722.45
	9.00822
	9.0411	1039.68	66506	5100.4	6576	16428.6	3307.09	3779.59	6161.94	3528.46
	9.07397						3566.27
	9.10685		86073.5					2334.66	9173.75
	9.13973	2656		3975.9	8946.94	4951.61				3392.71
	9.1726		70158.7				1560.78
	9.20548	2483.87		10791.8	10088.4	5125.98		3161.29	4637.8	4440.94
	9.23836						776.471
	9.27123	6988.24	59232.7	3742.97	5201.58	6556.86		1792	12357.1	7317.65
	9.30411						9032.52
	9.33699		75837.4					9154.47	11541.5
	9.36986	3630.52		2313.73	14315.8	4000				6395.26
	9.40274		87937				5653.23
	9.43562	1976.19		5959.51	9223.53	5697.21		1174.6	9903.23	4576
	9.46849		33529.9				6289.16
	9.50137	3068.27		1235.77	7511.81	3601.63		1598.39	12718.4	3304.35
	9.53425						3314.52
	9.56712		7271.26					3951.61
	9.6	2500		8796.81	9096	4465.86				3187.25
	9.63288		13163.3				2546.18
	9.66575	1574.3		6130.61	16516.1	8055.56		3296.44		2840
	9.69863						2932
	9.73151		11015.9			1730.61		1818.18	8241.94	3813.77
	9.76438	2613.55		7121.57			2329.32
	9.79726		18656.1					3261.04	11092.4
	9.83014	2685.26		1646.59	6571.43	2337.35				7660.08
	9.86301		7362.9				4366.53
	9.89589	1928.29		2725.81	4869.57	7566.93		877.47	8862.75	9593.5
	9.92877						7125.51
	9.96164	3866.14	3724.41	6096	7287.45	4486.06		1472.44	14834	12988.2
	9.99452						5098.04
	10.0274		14164.7					2048.39	7043.48
	10.0603	1692.91		10266.1	10447.1	7219.12				14873.5
	10.0932		8913.39				1824
	10.126	2572.55		2094.49	2322.58	2979.92		3165.99	6406.37	4736
	10.1589						1397.59
	10.1918	3534.14	8931.73	5073.17	12653.4	8677.17		1902.04	6741.94	3354.58
	10.2247						1122.53
	10.2575	1749.02	6031.5	5858.82		4674.8		723.577		6671.94
	10.2904				2709.68		3983.74		10541.8
	10.3233		17243					728
	10.3562	1095.24		7644.27	6283.4	6111.11			8359.18	3646.59
	10.389						3390.24
	10.4219	1433.07	25129	1047.24	15777.8	10234.8		1160.78	3902.04	3391.3
	10.4548						2604.08
	10.4877		9118.37					2809.52	4240.96
	10.5205	2811.02		1669.35	21470.4					5349.4
	10.5534		23709.7				1579.37
	10.5863	1787.4		784.314	16828.7	9564.52		1265.31	5496	3503.94
	10.6192						1641.43
	10.6521	2869.57	17574.8	1701.96	9463.41	6785.71		2674.6	9724.7	3873.02
	10.6849						8920
	10.7178		17209.7					1539.68	9468.25
	10.7507	2474.31		3758.06	8379.45	10452.4				3165.35
	10.7836		24000				9117.41
	10.8164	2813.01		1678.43	17561.8	20562.2		2474.31	6253.97	11792.8
	10.8493						4952.38
	10.8822	933.333	9731.71	7344.13	16733.1	33821.1		4744.94	5028.57	6549.02
	10.9151						4566.93
	10.9479		9746.94					2849.21
	10.9808	2837.94		1574.8	18944	18569.1				6943.55
	11.0137		5177.87				8157.48
	11.0466	1992.03		5362.9	23464.6	10260.9		4252.03	4603.92	7656
	11.0795						10790.3
	11.1123	1448	15935	3242.91		5688		1539.37	13102	5003.98
	11.1452						3467.74
	11.1781		4357.72					3055.56	11967.9
	11.211	2995.98		11760	16764.9	17469.4				7853.06
	11.2438		3147.41				3871.49
	11.2767	2736		656	12363.6	8621.51		3588.71	9314.52	7294.12
	11.3096						10145.2
	11.3425	4130.08	3297.96	23398.4	11903.2	9031.5		3817.46	9154.47	6858.3
	11.3753						1442.23
	11.4082		2220.41					4032.26	12552.8
	11.4411	2169.35		620.968	11442.2	10219.5				4382.47
	11.474		3582.33				3912
	11.5068	2540.32		2699.19	32522.4	15708.5		5074.51	12170	2000
	11.5397						1208
	11.5726	2196.85	2592	21461.8	30801.6	6906.12		1118.11	12838.7	2501.99
	11.6055						3506.07
	11.6384		1730.61					1263.16	15664
	11.6712	4141.73		11739.8	23968	7767.07				6952.38
	11.7041		2815.69				4800
	11.737	2000		1537.85	15064.5	6635.29		1322.83	6358.57	4878.43
	11.7699						6811.02
	11.8027	1739.13	1568.63	917.647	13732.8	9201.61		2460.32	14186.2	4680
	11.8356						8793.52
	11.8685		7669.35					626.506
	11.9014	3943.32		8000	11074.5					3333.33
	11.9342		3000				5945.1
	11.9671	3126.53		3606.43	9000	4825.91		1848	8902.44	12637.1
	12
	12.0329	1252.03	9284.55			9824.7		2212.6	10857.1	1297.62
	12.0658			4204			5450.98
	12.0986		6941.18					2171.43	11093.1
	12.1315	2628.57		2369.48	17047.6	5286.27
	12.1644		5841.9				1672
	12.1973			2430.89	13889.8	4744.94		4866.14	10774.2	1761.9
	12.2301	891.566					4607.29
	12.263	1271.26	4080.97		17043.5	1880.48		6377.51	7816	2384
	12.2959			2203.25			2503.94
	12.3288		1413.65					1244.09	11178.9
	12.3616	3309.24		6063.75	10570.3	3869.39				3163.35
	12.3945		2232				2564.52
	12.4274	3071.43		6309.52	9274.9	6715.45		2520	10415.7	7458.17
	12.4603						3443.55
	12.4932	5196.79	3887.55	3929.41	31873	7637.8			12316.2	2992
	12.526						7910.2
	12.5589		2267.72					1505.98	11388.2
	12.5918	1747.97		717.131	9203.25	5505.98				7801.59
	12.6247		4290.32
	12.6575	3763.78		8364.37	10526.3	17483.9	7254.9	1443.14	5177.42	4741.04
	12.6904						9633.47
	12.7233	2832.65	4129.03	3991.94	8793.65	16642.6		2949.02	3548.39	6832.65
	12.7562						3152.94
	12.789		5645.16					1247.06
	12.8219	3136		3044.9	4412.7	6875.5			6682.73	3824
	12.8548						8186.23
	12.8877	1821.14		2761.9	3837.4	5526.53		3664	4143.43	7879.03
	12.9205						698.795
	12.9534	2290.2	4906.12	4830.04		4918.7		2607.29	2227.45	2546.94
	12.9863				18785.4		943.548
	13.0192		4291.5					3003.92	3629.92
	13.0521	2490.12		7069.39	6470.12	5490.04				6731.71
	13.0849		6336				3104
	13.1178	3209.68		637.795	7648	4239.04		5772.36	12796.7	4854.9
	13.1507						3145.1
	13.1836	2146.94	4661.29	847.059	8252.96	9047.24		6072.29	9023.81	2330.65
	13.2164						5487.8
	13.2493		3304					2095.24	10048.4
	13.2822	2485.83		5000	23269.8	8620.97				17590.4
	13.3151		1863.45				6400
	13.3479	1968.25		2645.67	4454.9	6222.22		5577.69	11304.3	5514.17
	13.3808						3767.07
	13.4137	2023.62	1699.6	7397.59	10358.6	8118.11		3614.46	6537.55	9894.74
	13.4466						2687.75
	13.4795		2097.56					1532.26	14700.8
	13.5123				12923.1	6729.41				5844.9
	13.5452	4741.04	2836.65
	13.5781	2637.1		624	6693.23	11067.2		3838.71	10839.2	5713.15
	13.611						2266.13
	13.6438		1160		24347.8			5121.57	8944.88
	13.6767
	13.7096		5031.5						6111.55
	13.7425	4598.43		972.112	9083.67	4156.86				8991.94
	13.7753		1921.26				3114.62
	13.8082	6420.63		1165.99	13397.6	5101.21		4679.84	9386.45	4395.16
	13.8411						9243.03
	13.874	4161.29	2259.84	6713.73	8228.57	6619.05		3491.94	4922.45	5967.74
	13.9068						8532.26
	13.9397		1692.31					8674.8	6948.21
	13.9726	2816		529.644	10803.1	7422.92				1582.33
	14.0055		1375.49				6253.97
	14.0384	2103.17		305.882	7617.53	4239.04		5248.98	6572.55	1850.39
	14.0712						3101.21
	14.1041	2268.29	1820.41	5286.27	5312	4290.32		1044.53	18322.6	5983.67
	14.137						2039.37
	14.1699		9381.53					1772.55	8808.16
	14.2027	2155.1		926.829	9077.55	8170.73				2943.55
	14.2356		9317.46				4125.49
	14.2685	1984.06		1818.18	9060.24	1847.39		4708.66	9670.59	6782.61
	14.3014						2844.62
	14.3342	1032.52	3258.96	1836.73	5003.98	5207.84		2358.57	5780.49	5520.33
	14.3671						4720.65
	14.4		2780.88					2586.35	4857.14
	14.4329				32160	10535.4				2377.51
	14.4658	1960	1688				7502.01
	14.4986			3174.8	6173.23	2289.16		4775.51	8221.34	2713.73
	14.5315	2081.3					5043.82
	14.5644		1603.17		15774.2	11689.8		1777.78	9600	5650.41
	14.5973	4940.24		4996.02
	14.6301		1764.23				8114.29	1791.16	3904.14
	14.663			2094.49	12960					8579.37
	14.6959		5656				3421.69
	14.7288	2785.71		1857.71	11762.8	10812.7		1414.63	8495.93	1912
	14.7616						5524.19
	14.7945	2928.57	6299.6	1903.61	8764.94	2749		712	4904.76	4313.25
	14.8274						4326.69
	14.8603		3186.99					1895.58	8848
	14.8932	2870.59		2401.57	8284.58	1552.94				4294.82
	14.926		9905.14				1532.26
	14.9589	2606.3		572.581	12225.8	3092.37		1854.25	3188.76	1848.61
	14.9918						1726.91
	15.0247	1903.23	79360	1060.24		10728		1458.82	5298.39	2365.08
	15.0575						1628.46
	15.0904		44176.7					1114.62	4000
	15.1233	3952		1461.22		18362.2				2677.42
	15.1562		46533.9		23936		1236.22
	15.189	3588.93		3983.94	5705.18	12714.3			9566.93	2996.02
	15.2219						1943.78
	15.2548	2524.19	48637.5	1258.96	7466.67	12224		1968.5	2317.07	3080
	15.2877						1871.49
	15.3205		40323.9					8906.12	10113.8
	15.3534			5350.39	5746.03	12304				6790.32
	15.3863	5246.96	49626				892.43
	15.4192	2466.4		2023.9	6866.14	14087.6		4931.73	7169.96	8339.92
	15.4521						10081.3
	15.4849	1113.82	67902.4	2564.71	7676.11	17638.6		6188.98	9707.32	5520
	15.5178						9209.68
	15.5507		52094.5					6023.53	2096.77
	15.5836	3113.73		9397.59	3903.23	20307.7				5036.44
	15.6164		38247				7306.77
	15.6493	3240.82			6988.14	16832		2696.36	3112	5225.3
	15.6822						4956.52
	15.7151	2533.86	40664		7121.57	7000		7691.7	4376	4779.12
	15.7479						6191.24
	15.7808		58645.2					1850.39	5075.7
	15.8137	2329.32		7670.59	1626.98	21306.5
	15.8466						10318.4
	15.8795	3216.33		9482.07	1582.33	21861.2		7280.63	5952.94	8106.12
	15.9123						11681.6
	15.9452	3346.46	69894.7	8906.12	6604.08	17051.8			5493.88	2388.89
	15.9781						8768.63	7031.75
	16.011		28430.3					2967.74	5286.27
	16.0438	2980.39		16351		16225.8				3911.65
	16.0767		41816.7		2698.41		8824
	16.1096	1341.18		4720.65	2119.05	12557.8		11036.1	4824.49	7015.87
	16.1425						3533.6
	16.1753	1960.16	56972.5	8682.35	1682.93	15247.1		2645.16	4125.98	6811.24
	16.2082						8455.28
	16.2411		42105.3					5935.74	2685.48
	16.274	6955.1		8031.62	4152	18809.5				5463.41
	16.3068		11446.6				5278.43
	16.3397	29051		9223.53	1190.48	21187		1224.49	3477.55	11091.6
	16.3726						5720
	16.4055	18106.1	38959.3	1686.27	4502.02	8619.05			2780.49	7153.23
	16.4384						5153.23	7557.31
	16.4712		42146.3					6658.63	3582.33
	16.5041			1580.65	5465.59	15646.6				1786.56
	16.537	29772.5	20552.8				3090.91
	16.5699	19203.2		5020.08	3704	10645.7		8948.62		6222.22
	16.6027						6252.96
	16.6356	5818.18	7370.52	9568.63	5336.03	16244.9			4056	4235.77
	16.6685						8302.79	5387.1
	16.7014		2449.8					5130.43	4650.79
	16.7342	3193.55		6634.92		11177.9				4903.23
	16.7671		19792.8		4178.14		4851.41
	16.8	7051.79		1928.57	13172.7	21774.2		2400	4373.02	9395.16
	16.8329						1959.51
	16.8658	2928	19619	2016.26	6376.47	13059.3		8194.33	3354.84	8096
	16.8986						2071.43
	16.9315							3697.96	4055.56
	16.9644		3829.27	2936	5896.83	18281.1				8368
	16.9973	3669.29					11214.3
	17.0301	8268.29	6725.1	2925.49	3843.14	11560.8		4980.08	7258.96	5368.42
	17.063						4118.11
	17.0959	4503.94		3811.02	1928.85	5376			3290.32	9723.58
	17.1288		5634.92				3177.87	3791.16
	17.1616							3299.21	5255.06
	17.1945	5904.76	5456.69	4000	3866.14					4774.19
	17.2274						6331.98
	17.2603	3211.38	6071.43	2417.67	2176.71	12669.3			9375.49	11717.7
	17.2932						916.996	7085.02
	17.326	5501.98		3028.11	2888	12888.9		4304	5686.75
	17.3589		3145.1				5011.95
	17.3918		2411.07					4461.54	4553.36
	17.4247	3638.55		2453.44	2111.11	11573.1				1758.06
	17.4575		3035.57				4000
	17.4904	3741.18		2142.29	5317.27	13765.2		3473.68	4940.24	6427.42
	17.5233						3408.91
	17.5562	4952	2943.55	2546.94	2703.56	11074.5			4894.31	4453.44
	17.589						2251.97	1381.53
	17.6219							5752	5093.88
	17.6548		3453.06	4874.02	5545.1	16063.7
	17.6877	4558.7							4270.92	3587.04
	17.7205	2433.07		3803.92	4696	9286.27	4869.57			4032.39
	17.7534						4496.06	2445.34
	17.7863	27262.7	2533.86	3075.7		9273.47		2764.94	3235.77	4243.9
	17.8192						3464.57
	17.8521		6939.27		5567.35			3976.47	4502.02
	17.8849	32596.1		3890.2		13772.5				3675.89
	17.9178		7540.32				3604.74
	17.9507	13398.4		7882.35	4414.63	13944.7		1154.76	3600	5322.45
	17.9836						6097.17
	18.0164	17612.6	24658.8	3338.65	7290.32	10549.8		1785.71	2642.57	6196.08
	18.0493						2357.72
	18.0822		5346.61					3928.29	3749.02
	18.1151	23840.6		1370.08	4224	10814.2				6877.47
	18.1479		26909.1				1873.52
	18.1808	7660.08		1534.69	34720.6	25702.8			4291.34	9592
	18.2137						1936.25	2024
	18.2466	32871	25051.8	3929.41	8259.11	9968.25			4920	5000
	18.2795						3121.57
	18.3123		23518.1					4173.91	4769.23
	18.3452	29052.6		4912	8382.47	16254				3904.38
	18.3781		29558.2				4472
	18.411	66000		5768.92	7019.76	6682.35			5753.97	1592
	18.4438						2910.57	3929.13
	18.4767	27301.6	22310.8	3028.11	8412.7	9657.37		2336		6704.45
	18.5096						1357.72
	18.5425		33926.5
	18.5753	54247		4168	7389.56	11796.1		1354.33
	18.6082		34897.6				2314.96
	18.6411	24472.4		3450.2		16381		2641.73		9929.41
	18.674		27776				1681.63
	18.7068	139530		5113.73		16573.7				4663.97
	18.7397						2533.33	4906.88
	18.7726		29195.2					6722.89
	18.8055	67161.3		5267.72		17580.6				3637.8
	18.8384		22355.7				2889.8
	18.8712	75474.1		5521.57		11396.8		3346.46		5902.83
	18.9041						3121.95
	18.937	29470.4	20176.7	5201.61		15840				4565.74
	18.9699						3166.02
	19.0027		17079.4					6669.39
	19.0356	28178.1		1794.47		10988				6446.22
	19.0685		13651.8				3657.79
	19.1014	23584		2246.03		14580.6		2579.37		2376
	19.1342						3552
	19.1671	21650.8	12858.3	2617.89		18024.1				4572.55
	19.2						3690.48	5921.57
	19.2329		3089.43					6217.74
	19.2658			3770.75		11055.1				4513.83
	19.2986	19238.1	10811.2				4752.94
	19.3315	14406.4		4284.58		10070.6		4346.46		4352.94
	19.3644						4349.81
	19.3973	15714.3	9204.82			12372.5		1913.39		5781.38
	19.4301
	19.463							1577.24
	19.4959	14671.9		4963.56		13228.3				3593.63
	19.5288						4750
	19.5616	22624		3683.79		9802.37		3225.81		6251.01
	19.5945						2502.02
	19.6274	17434.3		2964.14		7498.04		3409.45		2551.18
	19.6603						6516.13
	19.6932
	19.726	18829.3		2459.68		12015.8				7170.73
	19.7589						3710.84
	19.7918			2130.08		18720		4080.32		4055.34
	19.8247						3103.17
	19.8575	13024		4733.07		13142.9		2830.04		7360
	19.8904						3712
	19.9233							2126.48
	19.9562	8600.79		5682.54		13898				7548.39
	19.989						4627.45
	20.0219			4121.46				5936.51		5090.91
	20.0548	6222.22					9702.81
	20.0877			5838.71		15904.8		3664		12780.9
	20.1205						5216
	20.1534							5959.51
	20.1863	8910.57				13783.1				7596.77
	20.2192						5588.93
	20.2521							1330.71

[truncated: 11 more sheets: Fig. 3d, Fig. 4a, Fig. 4b, Fig. 4c, Fig. 4d, Fig. 4f, Supp. Fig. 1a, 1b, 1c, Supp. Fig. 3d, Supp. Fig. 4, Supp. Fig. 6, Supp. Fig. 7]
